# Supplementary material for: Resistomycin Suppresses Prostate Cancer Cell Growth by Instigating Oxidative Stress, Mitochondrial Apoptosis, and Cell Cycle Arrest
Source: Molecules. 2023 Nov 30;28(23):7871. doi: 10.3390/molecules28237871 (PMC10708360; doi:10.3390/molecules28237871)
Supplement: Supplementary file 1 [file molecules-28-07871-s001.zip]

Archive with 1 entries (1 files):
- molecules-2716418-supplementary.pdf
